# Supplementary material for: Monoglyceride Lipase Deficiency Is Associated with Altered Thrombogenesis in Mice
Source: Int J Mol Sci. 2023 Feb 4;24(4):3116. doi: 10.3390/ijms24043116 (PMC9958834; doi:10.3390/ijms24043116)
Supplement: Supplementary file 1 [file ijms-24-03116-s001.zip]

Archive with 1 entries (1 files):
- ijms-2163332-supplementary.pdf
